# Supplementary material for: The Complement System Is Essential for Arteriogenesis by Enhancing Sterile Inflammation as a Relevant Step in Collateral Artery Growth
Source: Cells. 2024 Aug 23;13(17):1405. doi: 10.3390/cells13171405 (PMC11394660; doi:10.3390/cells13171405)
Supplement: Supplementary file 1 [file cells-13-01405-s001.zip]

Archive with 1 entries (1 files):
- cells-3150273-supplementary.pdf
